# Supplementary material for: Seasonal Dynamics Versus Vertical Stratification of Mosquitoes (Diptera: Culicidae) in an Atlantic Forest Remnant, Brazil: A Focus on the Mansoniini Tribe
Source: Trop Med Infect Dis. 2026 Jan 30;11(2):39. doi: 10.3390/tropicalmed11020039 (PMC12945141; doi:10.3390/tropicalmed11020039)
Supplement: Supplementary file 1 [file tropicalmed-11-00039-s001.zip]

Archive with 1 entries (1 files):
- tropicalmed-4055177-supplementary.pdf
